# Supplementary material for: Profiling of hMPV F-specific antibodies isolated from human memory B cells
Source: Nat Commun. 2022 May 10;13:2546. doi: 10.1038/s41467-022-30205-x (PMC9091222; doi:10.1038/s41467-022-30205-x)
Supplement: Supplementary file 4 — Supplementary Data 1 [file 41467_2022_30205_MOESM4_ESM.xlsx]

## Sheet: Sheet1
mAb name	Antogenic site	Donor info	Antigen used for sorting	Cloning and sequencing method	PRNT IC50 (ng/mL)				VH									VL
					RSV A/Long	RSV B/Washington	hMPV A	hMPV B	Germline*			CDR3 sequence	CDR lengths	nt substitution	nt identity%	aa identity%	Clonal expansion	Germline*		CDR3 sequence	CDR lengths	nt substitution	nt identity%	aa identity%	Clonal expansion
M1C7s	II	#1011	hMPV WT monomer	Regular cloning	N.D.	N.D.	14.98	9.233	IGHV1-69*09	IGHD2-8*02	IGHJ3*02	ATVLDWSNALDI	8,8,12	34.0011	88.435	78.4		IGKV2-29*03	IGKJ1*01	MQGLHLPWT	11,3,9	19.0014	93.645	90
M1D2	II	#1028	hMPV WT trimer	Regular cloning	N.D.	N.D.	11.68	12.38	IGHV4-4*02		IGHJ6*03	ARRPPPLPEYFYYYFMDV	9,7,18	27	90.785	78.6		IGKV1-39*01	IGKJ2*03	QQSYSNPYS	6,3,9	17.0002	94.014	90.5
M2A09	II	#84974	hMPV WT trimer	Barcode NGS	N.D.	N.D.	13.25	45.55	IGHV1-69*04	IGHD3-22*01	IGHJ4*02	ATEGLESGYPPYLEH	8,8,15	34.999	88.176	81.4		IGKV3-20*01	IGKJ1*01	QQYGASPPT	6,3,9	20.0013	93.103	88.5
M2C06	II	#84974	hMPV WT trimer	Barcode NGS	N.D.	N.D.	20.36	50.15	IGHV1-69*09	IGHD3-9*01	IGHJ3*02	VRDLPSAGFPAPFDI	8,8,15	46.0014	84.459	74.5		IGKV3-20*01	IGKJ1*01	QQYAFSPPT	7,3,9	22.9999	92.069	84.4
M3C04	II	#85359	hMPV WT trimer	Barcode NGS	N.D.	N.D.	3870	86.19	IGHV5-51*01	IGHD3-16*02	IGHJ3*02	ARPLAVSAFDI	8,8,11	10.9992	96.246	90.8		IGKV1-39*01	IGKJ2*01	QQSASTPHT	6,3,9	7.00128	97.552	94.7
M3E03	II	#85359	hMPV WT trimer	Barcode NGS	N.D.	N.D.	19.89	76.16	IGHV3-33*01	IGHD3-16*01	IGHJ4*02	ARGMITFDY	8,8,9	24.9988	91.468	83.7		IGKV3-20*01	IGKJ1*01	QQYGTSPTWT	7,3,10	16.0002	94.425	91.7
M4A02	II	#84974	hMPV WT trimer	Barcode NGS	23.58	36.39	186.5	92.74	IGHV3-21*01	IGHD1-14*01	IGHJ5*02	AREDYNSGANLHWFDP	8,8,16	35.9995	87.838	77.8		IGLV1-40*01	IGLJ2*01	QSYDRGLSAWV	9,3,11	22.0013	92.617	87.8
M6E10	II	#1028	hMPV WT trimer	Regular cloning	N.D.	N.D.	23.67	10.38	IGHV1-69*01	IGHD2-21*01	IGHJ6*02	ARDRTVIKYADGMDV	8,8,15	29.9996	89.865	81.6		IGKV1-39*01	IGKJ4*01	QQSHTTPLT	6,3,9	26.9999	90.493	84.2
M7D5	II	#1028	hMPV WT trimer	Regular cloning	N.D.	N.D.	35.35	35.94	IGHV1-69*01	IGHD4-17*01	IGHJ6*02	AQDRTVTKYAHGLDV	8,8,15	27.0011	90.878	84.7		IGKV1-39*01	IGKJ4*01	QQSHTTPLT	6,3,9	29.9989	89.437	84.2
M2B6	III	#1011	hMPV WT monomer	Regular cloning	9	9.2	44	23.7	IGHV4-59*01	IGHD4-23*01	IGHJ5*01	ASLTITPGWFDS	8,7,12	35.0001	87.931	77.1		IGLV1-40*01	IGLJ2*01	QSYERNLDGAL	9,3,11	27.0011	90.878	87.9
M3A01	III	#86559	hMPV WT trimer	Barcode NGS	13.17	34.38	608.9	120.1	IGHV3-21*01	IGHD3-10*01	IGHJ5*01	ARETQPSPGSFDS	8,8,13	27.0011	90.878	84.7		IGLV1-40*01	IGLJ2*01	QSYDTSLSGWI	9,3,11	10.9992	96.309	94.9
M3A06	III	#86559	hMPV WT trimer	Barcode NGS	7.972	27.41	310.5	416.4	IGHV3-21*01	IGHD3-10*01	IGHJ3*02	ARVARELDPFDM	8,8,12	11.0005	96.271	94.9		IGLV1-40*01	IGLJ3*02	QSYDRSLSGSV	9,3,11	6.99959	97.659	94.9
M3A08	III	#86559	hMPV WT trimer	Barcode NGS	6.292	29	251.5	923.1	IGHV3-21*01	IGHD2-8*02	IGHJ5*01	ARDAGLVPPWMDS	8,8,13	28.9991	90.203	87.8		IGLV1-40*01	IGLJ2*01	QSYDSSLGGLV	9,3,11	22.0013	92.617	86.9
M3B02	III	#86559	hMPV WT trimer	Barcode NGS	4.393	15.32	1061	1545	IGHV3-21*01	IGHD2-2*02	IGHJ2*01	VRERPTAILPYLDL	8,8,14	23.9997	91.892	84.7		IGLV1-40*01	IGLJ3*02	QSYDRSLSGWV	9,3,11	8.9996	96.98	94.9
M3E04	III	#85359	hMPV WT trimer	Barcode NGS	7.719	18.38	3622	2248	IGHV3-21*01	IGHD3-10*01	IGHJ5*02	ARANYGSGNYYNPKWFDP	8,8,18	5.00025	98.305	96.9		IGLV1-40*01	IGLJ2*01	QSYDSSLSGSI	9,3,11	8.9999	96.99	96
M3E10	III	#86559	hMPV WT trimer	Barcode NGS	N.D.	N.D.	>10000	>10000	IGHV1-69*01	IGHD2-15*01	IGHJ6*02	ARGTRYIAVMVPSMQDYYFFGMDV	8,8,24	16.0008	94.576	89.8		IGKV1-9*01	IGKJ5*01	QQVTSYPFSIT	6,3,11	4.0014	98.596	96.8
M4A05	III	#84974	hMPV WT trimer	Barcode NGS	8.371	29.46	56.86	42.52	IGHV3-21*01		IGHJ4*02	ATNGKLPPYFDH	8,8,12	34.9991	88.014	82.5		IGLV1-40*01	IGLJ2*01	QSYDRNLEGVV	9,3,11	15.001	94.845	88.9
M2B05	III'	#84974	hMPV WT trimer	Barcode NGS	N.D.	N.D.	7.804	53.15	IGHV4-34*01	IGHD3-3*01	IGHJ5*02	ARGFGVVINNWFDP	8,7,14	13.0004	95.563	87.6		IGKV1-39*01	IGKJ2*01	QQSYNSPYT	6,3,9	17.9999	93.662	90.5
M2B06	III'	#84974	hMPV WT trimer	Barcode NGS	N.D.	N.D.	23.02	20.61	IGHV4-4*02	IGHD2-2*01	IGHJ5*02	ARDDQIVVMPAGFDR	9,7,15	19.0002	93.581	88.8		IGKV1-39*01	IGKJ2*01	QQSKSIPYT	6,3,9	17.0002	94.035	89.5
M2C07	III'	#84974	hMPV WT trimer	Barcode NGS	N.D.	N.D.	61.61	117.5	IGHV4-31*03	IGHD5-12*01	IGHJ4*02	ARANVVGYSGFYFDY	10,7,15	26.9988	90.604	81.8		IGKV1-39*01	IGKJ4*01	QQSLGDFLT	6,3,9	20.9992	92.308	83.5
M2D03	III'	#84974	hMPV WT trimer	Barcode NGS	N.D.	N.D.	>10000	38.24	IGHV4-31*03	IGHD6-19*01	IGHJ4*02	ARANVVGYSGYYFDY	10,7,15	28.0001	90.268	80.8		IGKV1-39*01	IGKJ4*01	QQSLGDFLT	6,3,9	16.9997	93.773	87.9	same as M2C07_VK
M2D11	III'	#84974	hMPV WT trimer	Barcode NGS	N.D.	N.D.	11.7	56.02	IGHV4-34*01	IGHD3-3*01	IGHJ5*02	ARGFGVVINNWFDP	8,7,14	19.001	93.515	85.6		IGKV1-39*01	IGKJ2*01	QQSYGAPYT	6,3,9	10.9993	96.127	92.6
M3C11	III'	#85359	hMPV WT trimer	Barcode NGS	N.D.	N.D.	>10000	287.8	IGHV4-59*01	IGHD3-3*01	IGHJ4*02	ARGEASGYLNYYFDY	8,7,15	8.0008	97.26	95.9		IGLV3-1*01	IGLJ3*02	QAWDSGTV	6,3,8	8.00007	97.153	95.7
M3D05	III'	#85359	hMPV WT trimer	Barcode NGS	N.D.	N.D.	762.8	237.5	IGHV1-2*02	IGHD1-1*01	IGHJ6*02	VRGQQLTRQYYFGMDV	8,8,16	16.0008	94.576	89.8		IGLV1-36*01	IGLJ3*02	AAWDDSLNGPV	8,3,11	16.9993	94.257	90.8
M3D10	III'	#85359	hMPV WT trimer	Barcode NGS	N.D.	N.D.	56.38	49.86	IGHV4-59*02	IGHD2-21*01	IGHJ4*02	ATVSFIGYSLYYFDR	8,7,15	17.9989	93.836	89.6		IGKV1-39*01	IGKJ2*01	QQSYNTPFT	6,3,9	15.0009	94.718	90.5
M4A06	III'	#84974	hMPV WT trimer	Barcode NGS	N.D.	N.D.	366.8	156.2	IGHV3-48*03	IGHD3-10*01	IGHJ3*01	ARVGRLGGVGYYYALGPFDL	8,8,20	23.0005	92.15	85.7		IGKV3-20*01	IGKJ2*01	QQYGSSLYI	7,3,9	7.00128	97.552	95.8
M4A12	III'	#84974	hMPV WT trimer	Barcode NGS	N.D.	N.D.	>10000	74.39	IGHV4-39*01	IGHD4-17*01	IGHJ3*01	GEATLTTYDAFDV	10,7,13	35.0001	88.255	81.8		IGLV1-51*02	IGLJ2*01	GAWDSSLNGVL	8,3,11	10.0005	96.61	92.8
M4C02	III'	#85359	hMPV WT trimer	Barcode NGS	N.D.	N.D.	577.1	172.7	IGHV4-39*02	IGHD4-11*01	IGHJ5*02	ARVGSPVTTTVWFDP	10,7,15	24.9992	91.611	88.9		IGKV1-39*01	IGKJ4*01	QQTYSSLALT	6,3,10	11.0002	96.113	92.6
M1A04	IV	#1011	hMPV WT trimer + RSV DS-Cav1	Barcode NGS	N.D.	N.D.	87.2	128.35	IGHV3-66*02	IGHD5-24*01	IGHJ6*02	ARDPGTVMSTENLQGMDV	8,7,18	20.0004	93.127	85.6		IGKV1-39*01	IGKJ2*03	QQSFSTLYS	6,3,9	8.00041	97.173	93.6
M1C11	IV	#1028	hMPV WT trimer	Regular cloning	N.D.	N.D.	5925	443.6	IGHV1-69*01	IGHD3-22*01	IGHJ3*01	ARSGAPTYYYDSSGFHGGAFHF	8,8,22	26.0014	91.156	81.6		IGKV4-1*01	IGKJ2*01	QQFYTSPHT	12,3,9	6.00096	98.026	94.1
M2A11	IV	#84974	hMPV WT trimer	Barcode NGS	N.D.	N.D.	2160	1575	IGHV4-59*01	IGHD2-8*01	IGHJ6*02	ARCMPLYHVMHV	8,7,12	16.9998	94.138	88.7		IGLV1-40*01	IGLJ3*02	QSYDSGLSGYV	9,3,11	8.0013	97.315	96
M2B01	IV	#84974	hMPV WT trimer	Barcode NGS	N.D.	N.D.	1000	768.2	IGHV3-30*04	IGHD2-8*01	IGHJ4*02	ARDFQPSPMVYGVGYFDY	8,8,18	13.0003	95.608	92.9		IGKV3-15*01	IGKJ1*01	QQYNAWPPWT	6,3,10	4.99954	98.258	97.9
M2B12	IV	#84974	hMPV WT trimer	Barcode NGS	N.D.	N.D.	109.6	129.7	IGHV3-30*01	IGHD6-19*01	IGHJ4*02	AKEAAVSGNFDS	8,8,12	21.9987	92.568	88.8		IGLV4-69*01	IGLJ1*01	QTWGSGIYV	7,7,9	17.0003	94.276	88.9
M2C05	IV	#84974	hMPV WT trimer	Barcode NGS	N.D.	N.D.	15.23	51.32	IGHV3-23*01	IGHD2-8*01	IGHJ4*02	TRAYVVLSVYAPKGFDY	8,8,17	24.0012	91.864	83.7		IGKV1-5*03	IGKJ2*01	QHYNGYPYT	6,3,9	14.9998	94.662	88.3
M2D01	IV	#84974	hMPV WT trimer	Barcode NGS	N.D.	N.D.	2240	4411	IGHV4-59*08	IGHD1-26*01	IGHJ3*01	ASSSGRYWGGALDL	8,7,14	32.9991	88.621	80.2		IGKV4-1*01	IGKJ2*01	QQYYTAPYT	12,3,9	16.9996	94.371	90.1
M2D2	IV	#BSC2	hMPV WT trimer	Regular cloning	9.6	3.9	29.6	58.4	IGHV1-46*02	IGHD1-1*01	IGHJ5*02	ARLEATHEGP	8,8,10	29.0002	90.136	85.7		IGLV1-44*01	IGLJ1*01	GTWDDGLNGPYV	8,3,12	19.0002	93.581	89.8
M3C05	IV	#85359	hMPV WT trimer	Barcode NGS	N.D.	N.D.	18.42	7.309	IGHV3-74*01	IGHD3-10*01	IGHJ6*02	AREFGVLDYHYGMDV	8,8,15	13.0003	95.608	93.9		IGLV1-44*01	IGLJ3*02	ATWDDSLNGPV	8,3,11	8.00088	97.297	93.9
M3C12	IV	#85359	hMPV WT trimer	Barcode NGS	N.D.	N.D.	6.967	1.001	IGHV3-74*01	IGHD2-15*01	IGHJ6*02	ARELGILDYYYGMDV	8,8,15	15.0013	94.932	91.8		IGLV1-44*01	IGLJ2*01	AAWDDSLNGPV	8,3,11	9.00136	96.959	93.9
M3D09	IV	#85359	hMPV WT trimer	Barcode NGS	N.D.	N.D.	1998	280	IGHV3-30*04	IGHD3-16*01	IGHJ4*02	ARDPERLADLGRMDF	8,8,15	26.0006	91.216	80.6		IGKV4-1*01	IGKJ2*01	QQYNSNPYT	12,3,9	10.9988	96.358	94.1
M3D12	IV	#85359	hMPV WT trimer	Barcode NGS	N.D.	N.D.	23.11	14.46	IGHV4-30-4*01	IGHD6-13*01	IGHJ4*02	ARLAVAGVTGFHY	10,7,13	21.9988	92.593	87.9		IGKV3-11*01	IGKJ4*01	QQRSNWGLT	6,3,9	8.99862	96.809	93.6
M3F03	IV	#86559	hMPV WT trimer	Barcode NGS	N.D.	N.D.	231.5	71.66	IGHV3-30*18	IGHD5-18*01	IGHJ4*03	AKDPGGLGYSYGLGYFDY	8,8,18	8.00088	97.297	94.9		IGKV3D-15*01	IGKJ1*01	QQYNGWPPWT	6,3,10	6.99993	97.561	94.7
M4B01	IV	#84974	hMPV WT trimer	Barcode NGS	N.D.	N.D.	37.14	62.84	IGHV3-23*01	IGHD5-24*01	IGHJ3*02	AKSQNPQLVFFDSFDM	8,8,16	29.0002	90.136	86.7		IGLV1-51*02	IGLJ2*01	GTWDNSLTEVV	8,3,11	15.9987	94.521	90.7
M4C03	IV	#85359	hMPV WT trimer	Barcode NGS	5074	>10000	2020	526.3	IGHV3-48*02	IGHD3-3*01	IGHJ6*02	AKALCVVNYDFWSGLLGCAMDV	8,8,22	24.0012	91.864	86.7		IGLV1-40*01	IGLJ3*02	QTYDTTLSGSTV	9,3,12	19.0014	93.645	86.9
M4C04	IV	#85359	hMPV WT trimer	Barcode NGS	N.D.	N.D.	77.76	47.97	IGHV2-70*11	IGHD3-22*01	IGHJ5*02	AQSVIVPAQSFVSWFDP	10,7,17	17.9992	93.96	88.9		IGKV3-15*01	IGKJ1*01	QQYNNWPPGA	6,3,10	6.00117	97.909	95.8
M4C08	IV	#85359	hMPV WT trimer	Barcode NGS	5584	3274	3116	834.6	IGHV3-48*02	IGHD3-3*01	IGHJ6*02	AKALCVVNYDFWSGLLGCAMDV	8,8,22	23.0011	92.203	87.8	Same as M4C03_VH	IGLV1-40*01	IGLJ3*02	QTYDRSLSGSTV	9,3,12	13.9992	95.318	89.9
M2A02	IV'	#84974	hMPV WT trimer	Barcode NGS	N.D.	N.D.	628.1	351.7	IGHV1-69*09	IGHD3-9*01	IGHJ3*02	ARDRTDWSGGLDI	8,8,13	35.9995	87.838	80.6		IGKV3-11*01	IGKJ4*01	QQRTDWFT	6,3,8	8.99862	96.809	91.5
M2A05	IV'	#84974	hMPV WT trimer	Barcode NGS	N.D.	N.D.	>10000	65.72	IGHV2-5*02	IGHD3-3*01	IGHJ4*02	VRKHYDLLQ	10,7,9	29.0014	90.068	77		IGKV3-20*01	IGKJ1*01	QQYGSAVWT	7,3,9	26.9987	90.426	82.1
M2A06	IV'	#84974	hMPV WT trimer	Barcode NGS	N.D.	N.D.	402	2500	IGHV1-46*03	IGHD3-10*01	IGHJ5*02	VRSLANGSGSP	8,8,11	21.0004	92.857	85.7		IGKV1-5*01	IGKJ1*01	QHYSIYSRWT	6,3,10	9.99964	96.479	90.5
M2B10	IV'	#84974	hMPV WT trimer	Barcode NGS	N.D.	N.D.	3505	2280	IGHV3-30*04	IGHD3-3*01	IGHJ4*02	AREGLEYLNY	8,8,10	9.99888	96.622	91.8		IGKV3-20*01	IGKJ3*01	QQYGSSPLT	7,3,9	6.99958	97.578	93.8
M2D07	IV'	#84974	hMPV WT trimer	Barcode NGS	N.D.	N.D.	1066	2500	IGHV3-30-3*01	IGHD3-22*01	IGHJ4*02	ARDFPGSRGFFRYYFDH	8,8,17	20.0007	93.243	87.8		IGKV1-39*01	IGKJ2*01	QQSYTTPPL	6,3,9	18.0006	93.728	88.4
M2D10	IV'	#84974	hMPV WT trimer	Barcode NGS	N.D.	N.D.	758.6	1343	IGHV1-8*01	IGHD3-22*01	IGHJ5*02	ARGEVSMRWRWLDP	8,8,14	34.999	88.176	80.6		IGKV1-39*01	IGKJ1*01	QQSYITPWT	6,3,9	19.9993	92.958	87.4
M2F01	IV'	#21083	hMPV WT trimer	Barcode NGS	N.D.	N.D.	>10000	>10000	IGHV1-46*03	IGHD6-13*01	IGHJ4*02	ARQGRTAACDY	8,8,11	12.0011	95.918	94.9		IGKV1-12*01	IGKJ3*01	QQSNSFSLFT	6,3,10	4.99986	98.227	96.8
M4B04	IV'	#84974	hMPV WT trimer	Barcode NGS	N.D.	N.D.	4592	1971	IGHV3-30-3*01	IGHD3-3*01	IGHJ4*02	ARESLEWMLD	8,8,10	21.9987	92.568	86.7		IGKV3-15*01	IGKJ3*01	QQYNNWPPVFT	6,3,11	6.99993	97.561	95.8
M4B05	IV'	#84974	hMPV WT trimer	Barcode NGS	N.D.	N.D.	1380	479.2	IGHV1-46*03	IGHD3-10*01	IGHJ3*02	AREQAVGAYDI	8,8,11	27.9986	90.541	83.7		IGKV3-20*01	IGKJ4*01	QHYGRSPSPT	7,3,10	23.999	91.667	82.3
M4B11	IV'	#21083	hMPV WT trimer	Barcode NGS	N.D.	N.D.	652.3	237.9	IGHV1-2*02	IGHD1-14*01	IGHJ1*01	AKDTSNSGPDLLEH	8,8,14	25.9997	91.096	84.7		IGKV3-11*01	IGKJ2*01	QQRSNWPPGYT	6,3,11	13.0011	95.47	90.5
M4F8	IV'	#1028	hMPV WT trimer	Regular cloning	N.D.	N.D.	2442	2211	IGHV1-46*01	IGHD3-10*01	IGHJ4*03	ARDRGMRYFDY	8,8,11	31.0001	89.527	82.7		IGLV1-40*01	IGLJ2*01	QSYDSVLSGSVI	9,3,12	16.9998	94.138	93.9
M2A03	IV'	#84974	hMPV WT trimer	Barcode NGS	N.D.	N.D.	1422	145.1	IGHV4-39*01	IGHD3-22*01	IGHJ5*02	ARHILSSSGVSGWLDP	10,7,16	20.0001	93.311	86.9		IGLV3-1*01	IGLJ1*01	QAWDSSSFV	6,3,9	11.9991	95.745	92.6
M3A07	IV'	#86559	hMPV WT trimer	Barcode NGS	N.D.	N.D.	936	1724	IGHV1-3*01	IGHD2-2*01	IGHJ3*02	ATAMPGAFNM	8,8,10	15.9987	94.521	87.6		IGKV1-5*03	IGKJ2*01	QQYGSFSEFT	6,3,10	8.99996	96.831	93.7
M5F2	IV'	#1028	hMPV WT trimer	Regular cloning	N.D.	N.D.	>10000	>10000	IGHV3-7*03	IGHD2-15*01	IGHJ3*01	ARDRGYCRGGSCYRRNAFDL	8,8,20	24.0012	91.864	84.7		IGLV2-8*01	IGLJ3*02	SSYSSTNNLRV	9,3,11	15.9988	94.595	88.8
M4B03	V	#84974	hMPV WT trimer	Barcode NGS	N.D.	N.D.	34.2	670.6	IGHV1-3*01	IGHD1-20*01	IGHJ4*02	AREYNWNDAFPY	8,8,12	35.9995	87.838	80.6		IGLV3-21*02	IGLJ7*01	HVSDDNSDHVF	6,3,11	18.9994	93.403	87.5
M4B06	V	#84974	hMPV WT trimer	Barcode NGS	N.D.	N.D.	3.451	2.156	IGHV3-23*01	IGHD5-24*01	IGHJ3*02	AKVPSFFVFEDGFDM	8,8,15	26.0013	91.186	85.7		IGLV1-44*01	IGLJ1*01	AAWDDTLNGYV	8,3,11	29.0002	90.136	78.6
M2C08	V	#84974	hMPV WT trimer	Barcode NGS	N.D.	N.D.	329.3	1554	IGHV1-3*01	IGHD3-22*01	IGHJ3*02	TRGPAYYFDSSGFAFDI	8,8,17	24.0012	91.864	81.6		IGKV3-20*01	IGKJ4*01	QHFGSSLT	7,3,8	12.0006	95.804	90.5
M3D04	V	#85359	hMPV WT trimer	Barcode NGS	N.D.	N.D.	200.2	326.6	IGHV3-15*01	IGHD3-3*01	IGHJ6*02	ATDRSDVRFLEWLGNYQFGMDV	8,10,22	20.0015	93.377	89		IGKV3-20*01	IGKJ1*01	QQYLTSPPGWT	7,3,11	7.0006	97.586	95.8
M1C7	V	#1028	hMPV WT trimer	Regular cloning	22.5	1105	8.3	8.5	IGHV3-30-3*01	IGHD1-26*01	IGHJ4*02	VKSGSFSSAFWLED	8,8,14	27.9999	90.411	84.7		IGKV3-11*01	IGKJ1*01	QQRSTWT	6,3,7	13.0002	95.39	92.6
M2B11	V	#84974	hMPV WT trimer	Barcode NGS	N.D.	N.D.	62.68	8.835	IGHV1-8*01	IGHD3-10*01	IGHJ3*02	ARNRHYYYADGPTRDAFDI	8,8,19	20.0008	93.197	89.8		IGLV3-1*01	IGLJ2*01	QAWDSGTVL	6,3,9	19.9996	92.933	89.4
M2C11	V	#84974	hMPV WT trimer	Barcode NGS	N.D.	N.D.	72.01	58.82	IGHV1-8*01	IGHD3-3*01	IGHJ3*02	ARGRHNYYTNGPTRDGFDI	8,8,19	15.9988	94.595	89.8		IGLV3-1*01	IGLJ1*01	QAWDSRTYV	6,3,9	18.0001	93.617	87.2
M2D08	V	#84974	hMPV WT trimer	Barcode NGS	10.72	14.47	2400	2500	IGHV3-30*09	IGHD3-16*01	IGHJ4*02	ARGDYGVSYFLAH	8,8,13	35.9988	87.797	81.6		IGKV3-11*01	IGKJ2*01	QQRSDWT	6,3,7	11.001	96.14	92.6
M3C06	V	#85359	hMPV WT trimer	Barcode NGS	N.D.	N.D.	>10000	61.72	IGHV1-69*09	IGHD3-10*01	IGHJ3*01	ATARGLGSLEGGDAFDV	8,8,17	25.0012	91.525	87.6		IGKV4-1*01	IGKJ5*01	QQYYSTPIT	12,3,9	12.0015	96.026	93.1
M4A10	V	#84974	hMPV WT trimer	Barcode NGS	N.D.	N.D.	>10000	30.11	IGHV1-2*02	IGHD3-3*01	IGHJ5*01	ARDNFGFWSASSGRHNWLDS	8,8,20	13.0003	95.608	91.8		IGLV6-57*01	IGLJ2*01	QSYDSGHHVV	8,3,10	9.99888	96.622	92.9
M1A08	M2E04-like	#1011	hMPV WT trimer + RSV DS-Cav1	Barcode NGS	N.D.	N.D.	2274	719.5	IGHV1-2*06	IGHD1-26*01	IGHJ4*02	ARSGSTHNIYSGFYAFDH	8,8,18	32.0015	89.078	81.6		IGKV4-1*01	IGKJ4*01	HQFYSTHS	12,3,8	10.9985	96.346	94
M2B07	M2E04-like	#84974	hMPV WT trimer	Barcode NGS	N.D.	N.D.	625	426	IGHV3-74*01	IGHD3-9*01	IGHJ3*02	ARESRPYDPLTGSHPDAFDI	8,8,20	15.9988	94.595	88.8		IGKV4-1*01	IGKJ2*01	QQYYTNPRT	12,3,9	16	94.702	90.1
M2B09	M2E04-like	#84974	hMPV WT trimer	Barcode NGS	N.D.	N.D.	1000-2500	2010	IGHV1-18*01	IGHD2-15*01	IGHJ3*01	ARDRTDISGRVRDAFDL	8,8,17	35.9995	87.838	77.6		IGLV3-21*02	IGLJ1*01	HVWDSYSDPNYV	6,3,12	7.00128	97.552	95.8
M2E04	M2E04-like	#21083	hMPV WT trimer	Barcode NGS	N.D.	N.D.	6970	23.09	IGHV4-38-2*02	IGHD1-1*01	IGHJ4*02	AASSNWHNALEY	9,7,12	20.9986	92.784	84.5		IGLV1-47*01	IGLJ2*01	AVWDDSLDGRL	8,3,11	20.001	93.22	88.8
M2E05	M2E04-like	#21083	hMPV WT trimer	Barcode NGS	N.D.	N.D.	20.09	51.72	IGHV4-38-2*02	IGHD4-11*01	IGHJ4*02	AASSNWHNALEY	9,7,12	28	90.378	82.5		IGLV1-47*01	IGLJ2*01	AVWDDVVSGRL	8,3,11	21.001	92.881	88.8
M2E06	M2E04-like	#21083	hMPV WT trimer	Barcode NGS	N.D.	N.D.	104.8	139.1	IGHV3-23*04	IGHD3-10*01	IGHJ6*02	ARFFYVMDV	8,8,9	20.0004	93.127	87.8		IGKV1-6*01	IGKJ3*01	LQVYSYPFT	6,3,9	6.9996	97.544	93.7
M4A08	M2E04-like	#84974	hMPV WT trimer	Barcode NGS	N.D.	N.D.	135.8	343.7	IGHV3-74*01	IGHD2-8*02	IGHJ4*02	ARERLDYSSTRGHFPGDFDS	8,8,20	25.0002	91.554	80.6		IGKV4-1*01	IGKJ1*01	QQYFTIPRT	12,3,9	14.9994	95.066	90.1
M2E11L	M2E04-like	#21083	hMPV WT trimer	Barcode NGS	N.D.	N.D.	625	625	IGHV1-69*13	IGHD3-10*01	IGHJ6*03	ARVRGFGETAYFYHYYMDV	8,8,19	20.001	93.22	86.7		IGLV8-61*01	IGLJ3*02	VLYLGGGIPHWV	9,3,12	12.0013	95.904	89.8
M1A11	Internal epitope	#1011	hMPV WT trimer + RSV DS-Cav1	Barcode NGS	N.D.	N.D.	2278.5	355.7	IGHV4-39*01	IGHD6-13*01	IGHJ5*02	ARQEGSSWSNWFDP	10,7,14	19.0014	93.645	88.9		IGKV1-39*01	IGKJ1*01	QQGYSIPWT	6,3,9	7.0006	97.535	95.8
M2C10	Internal epitope	#84974	hMPV WT trimer	Barcode NGS	N.D.	N.D.	547.2	2500	IGHV3-30*04	IGHD3-16*01	IGHJ4*02	ARDPTPLGEYYFDY	8,8,14	11.9998	95.946	90.8		IGKV1-39*01	IGKJ4*01	QQSYRMPLT	6,3,9	11.0005	96.043	91.6
M2E01	Internal epitope	#21083	hMPV WT trimer	Barcode NGS	N.D.	N.D.	463.2	591.3	IGHV4-39*01	IGHD3-16*01	IGHJ4*02	ARLVSPYDQFDY	10,7,12	8.9996	96.98	93.9		IGKV1-39*01	IGKJ2*01	QQSYSTPYT	6,3,9	8.00028	97.183	93.7
M2E08	Internal epitope	#21083	hMPV WT trimer	Barcode NGS	N.D.	N.D.	625	2500	IGHV3-23*04	IGHD1-26*01	IGHJ6*03	AKDLGNDYFYYIDV	8,8,14	17.9998	93.919	89.8		IGLV1-40*01	IGLJ2*01	QSYDSSLSMV	9,3,10	8.99934	96.939	91.8
M3A04	Internal epitope	#86559	hMPV WT trimer	Barcode NGS	N.D.	N.D.	1148	1435	IGHV3-30-3*01	IGHD3-3*01	IGHJ4*02	ARGTADYDVWSGSAWGGFDY	8,8,20	12.0006	95.932	92.9		IGKV1-39*01	IGKJ2*01	QQSYNIPYT	6,3,9	12.9987	95.423	93.7
M3A12	Internal epitope	#86559	hMPV WT trimer	Barcode NGS	N.D.	N.D.	332.1	234	IGHV4-30-4*01	IGHD3-3*01	IGHJ4*02	ARGNDFWSGSFDY	10,7,13	22.9996	92.282	85.9		IGKV1-39*01	IGKJ2*01	QQSYTKPYT	6,3,9	11.0012	96.071	91.6
M3C07	Internal epitope	#85359	hMPV WT trimer	Barcode NGS	N.D.	N.D.	>10000	>10000	IGHV4-39*01	IGHD3-16*01	IGHJ3*02	ARHETYDYGVFNI	10,7,13	31.999	89.298	81.8		IGKV3-20*01	IGKJ2*01	QQYGSPYT	7,3,8	11.0012	96.085	91.5
M3D03	Internal epitope	#85359	hMPV WT trimer	Barcode NGS	N.D.	N.D.	>10000	>10000	IGHV1-18*01	IGHD3-10*01	IGHJ6*02	ARDAPFGRDDGYGMDV	8,8,16	0	100	100		IGKV1-39*01	IGKJ3*01	QQSYSTPRT	6,3,9	0	100	100
M8C10	Internal epitope	#1028	hMPV WT trimer	Regular cloning	N.D.	N.D.	370	660.5	IGHV3-30-3*01	IGHD3-22*01	IGHJ3*01	ARGYYSGGDAFDV	8,8,13	10.0005	96.61	93.9		IGKV1-5*01	IGKJ2*01	QQYNNYPYT	6,3,9	12.9991	95.374	92.6
M3A03	Uncharacterized	#86559	hMPV WT trimer	Barcode NGS	N.D.	N.D.	>10000	>10000	IGHV1-18*01	IGHD3-22*01	IGHJ4*02	ARTSYYDSSYYPIDY	8,8,15	8.99934	96.939	94.9		IGLV3-21*02	IGLJ2*01	QVWDSSGDRVV	6,3,11	4.00114	98.601	97.9
M3A05	Uncharacterized	#86559	hMPV WT trimer	Barcode NGS	N.D.	N.D.	>10000	>10000	IGHV2-5*02	IGHD3-16*01	IGHJ4*02	AHRENSAYIDF	10,7,11	8.9999	96.99	95		IGLV1-51*01	IGLJ1*01	GTWDSSLSVGFYV	8,3,13	4.99944	98.311	97.9
M3A09	Uncharacterized	#86559	hMPV WT trimer	Barcode NGS	N.D.	N.D.	>10000	>10000	IGHV3-30-3*01	IGHD6-13*01	IGHJ4*02	ARDVQQQLALDY	8,8,12	0	100	100		IGKV3-11*01	IGKJ1*01	QQRSNWPPKWT	6,3,11	0	100	100
M3A11	Uncharacterized	#86559	hMPV WT trimer	Barcode NGS	N.D.	N.D.	>10000	>10000	IGHV3-48*04	IGHD4-11*01	IGHJ5*02	ARGKTTVTIWFDP	8,8,13	11.0005	96.271	92.9		IGLV3-21*02	IGLJ3*02	QVWHSSSDWV	6,3,10	2.0007	99.298	98.9
M3B04	Uncharacterized	#86559	hMPV WT trimer	Barcode NGS	N.D.	N.D.	>10000	>10000	IGHV4-4*02	IGHD4-17*01	IGHJ6*03	ARRPNDYGDYSYYYYYYMDV	9,7,20	14.9999	94.898	90.8		IGKV3-11*01	IGKJ5*01	QQRSHWVT	6,3,8	8.99862	96.809	93.6
M3B06	Uncharacterized	#86559	hMPV WT trimer	Barcode NGS	N.D.	N.D.	>10000	>10000	IGHV1-18*01	IGHD3-10*01	IGHJ4*02	ARVPRPPLSGTYSTADF	8,8,17	24.0012	91.864	81.6		IGKV1-5*03	IGKJ1*01	QQYISYSRT	6,3,9	10.9993	96.127	94.7
M3B07	Uncharacterized	#86559	hMPV WT trimer	Barcode NGS	N.D.	N.D.	>10000	>10000	IGHV4-34*01	IGHD3-9*01	IGHJ6*02	ARGPIRYSSYYYYYGLDV	8,7,18	10.0001	96.587	92.8		IGKV3-20*01	IGKJ1*01	QQYGSSPRT	7,3,9	7.99952	97.232	91.7
M3B12	Uncharacterized	#86559	hMPV WT trimer	Barcode NGS	N.D.	N.D.	>10000	>10000	IGHV3-30*02	IGHD1-26*01	IGHJ6*03	AKDSGSYYYYYYMDV	8,8,15	0	100	100		IGKV3-11*01	IGKJ4*01	QQRSNWPPLT	6,3,10	0.99876	99.652	100
M3C01	Uncharacterized	#86559	hMPV WT trimer	Barcode NGS	N.D.	N.D.	>10000	>10000	IGHV4-39*01	IGHD4-23*01	IGHJ4*02	ARHSWDRWVY	10,7,10	6.00093	97.993	94.9		IGKV1-12*01	IGKJ4*01	QQANSFPLT	6,3,9	1.001	99.65	98.9
M3D06	Uncharacterized	#85359	hMPV WT trimer	Barcode NGS	N.D.	N.D.	>10000	>10000	IGHV3-74*01	IGHD3-10*01	IGHJ4*02	ARAARFGDYVDQ	8,8,12	17.0009	94.237	89.8		IGKV1-13*02	IGKJ4*01	QQFNSYPLT	6,3,9	8.99996	96.831	96.8
M3D08	Uncharacterized	#85359	hMPV WT trimer	Barcode NGS	N.D.	N.D.	>10000	>10000	IGHV4-4*07	IGHD3-3*01	IGHJ5*02	ARDVRLTVFGALHNWFDP	8,7,18	22.0014	92.491	86.6		IGKV1-39*01	IGKJ5*01	QQSYSTPSIT	6,3,10	18.0006	93.684	90.5
M3E02	Uncharacterized	#85359	hMPV WT trimer	Barcode NGS	N.D.	N.D.	>10000	>10000	IGHV4-4*07	IGHD6-13*01	IGHJ2*01	ARDASGLSWYDWYFDL	8,7,16	0	100	100		IGKV3-20*01	IGKJ2*01	QQYGSSPT	7,3,8	0	100	100
M3E05	Uncharacterized	#86559	hMPV WT trimer	Barcode NGS	N.D.	N.D.	>10000	>10000	IGHV3-53*01	IGHD6-13*01	IGHJ4*02	ARDPTFYSSSWWYLDH	8,7,16	22.0014	92.491	86.6		IGLV3-9*01	IGLJ2*01	QVWDSNTAHVI	6,3,11	24.0008	91.549	85.4
M3E06	Uncharacterized	#86559	hMPV WT trimer	Barcode NGS	N.D.	N.D.	>10000	>10000	IGHV3-7*01	IGHD3-22*01	IGHJ6*03	ARYYYDSSGYYYYYYYYMDV	8,8,20	0	100	100		IGKV3-15*01	IGKJ2*01	QQYNNWPPYT	6,3,10	0	100	100
M3E08	Uncharacterized	#86559	hMPV WT trimer	Barcode NGS	N.D.	N.D.	>10000	>10000	IGHV3-23*01	IGHD2-2*01	IGHJ6*02	AKDKYPHYYYGMDV	8,8,14	15.0013	94.932	91.8		IGLV1-47*01	IGLJ1*01	AAWDDSLSGYV	8,3,11	4.00134	98.639	96.9
M1A01	Uncharacterized	#1011	hMPV WT trimer + RSV DS-Cav1	Barcode NGS	N.D.	N.D.	3405.5	3997	IGHV1-69*09	IGHD5-24*01	IGHJ5*02	ASAFQDGWFDP	7,8,11	41.9986	85.666	77.3		IGKV3-11*01	IGKJ5*01	HQRHNWIT	6,3,8	6.99924	97.518	94.7
M1A12	Uncharacterized	#1011	hMPV WT trimer + RSV DS-Cav1	Barcode NGS	N.D.	N.D.	1508.5	5000	IGHV1-69*09	IGHD5-24*01	IGHJ4*02	AREENLSWLDY	8,8,11	45.0009	84.797	73.5		IGKV3-11*01	IGKJ2*01	HQHSNWYT	6,3,8	19.9994	92.908	87.4
M2B04	Uncharacterized	#84974	hMPV WT trimer	Barcode NGS	N.D.	N.D.	1111	1002	IGHV1-18*01	IGHD1-26*01	IGHJ5*02	AMGAYTSSRNWFDP	8,8,14	27.9999	90.411	85.6		IGKV3-11*01	IGKJ4*01	QQRANWPLT	6,3,9	12.9987	95.423	91.6
M2C01	Uncharacterized	#84974	hMPV WT trimer	Barcode NGS	N.D.	N.D.	>10000	>10000	IGHV3-15*01	IGHD3-16*01	IGHJ4*02	TTGPRLSLM	8,10,9	27.999	90.698	87		IGKV4-1*01	IGKJ1*01	QQYYSIPPM	12,3,9	11.9987	96.066	94.1
M2D02	Uncharacterized	#84974	hMPV WT trimer	Barcode NGS	N.D.	N.D.	>10000	10000	IGHV1-69*09	IGHD1-26*01	IGHJ4*02	ARDHSGNYFDL	8,8,11	16.9993	94.257	88.8		IGKV3-15*01	IGKJ1*01	QQYDHWPRT	6,3,9	7.99942	97.203	91.6
M2D09	Uncharacterized	#84974	hMPV WT trimer	Barcode NGS	N.D.	N.D.	>10000	>10000	IGHV3-23*01	IGHD1-1*01	IGHJ4*02	ARGLYTTGDY	8,8,10	11.0005	96.271	93.9		IGKV1-39*01	IGKJ5*01	QQSYSTPIT	6,3,9	12.9987	95.423	92.6
M2E07	Uncharacterized	#21083	hMPV WT trimer	Barcode NGS	N.D.	N.D.	2500	2500	IGHV3-23*04	IGHD6-13*01	IGHJ6*03	AKDMGLYKSSWYGNFFYYYYMDV	8,8,23	26.0006	91.216	84.7		IGLV2-23*01	IGLJ2*01	CSYARSRTLV	9,3,10	16.9993	94.257	85.9
M3E01	Uncharacterized	#85359	hMPV WT trimer	Barcode NGS	N.D.	N.D.	>10000	>10000	IGHV3-53*01	IGHD5-12*01	IGHJ6*02	ARDRGTYSGYDWYSGMDV	8,7,18	12.0013	95.904	92.8		IGKV1-9*01	IGKJ1*01	QQLKSYPGT	6,3,9	4.9989	98.246	95.8
M3E09	Uncharacterized	#86559	hMPV WT trimer	Barcode NGS	N.D.	N.D.	>10000	>10000	IGHV3-20*01	IGHD1-26*01	IGHJ6*03	ARGVGYYYYYMDV	8,8,13	15.0007	94.915	91.8		IGKV3-20*01	IGKJ1*01	QQYGSSPET	7,3,9	7.00128	97.569	94.8
M3F02	Uncharacterized	#86559	hMPV WT trimer	Barcode NGS	N.D.	N.D.	>10000	>10000	IGHV4-30-4*01	IGHD7-27*01	IGHJ4*02	ARITGEGLPQAFDY	10,7,14	0	99.662	100		IGLV3-1*01	IGLJ2*01	QAWDSSTAV	6,3,9	0	100	100
M4A11	Uncharacterized	#84974	hMPV WT trimer	Barcode NGS	N.D.	N.D.	>10000	>10000	IGHV1-18*04	IGHD2-2*02	IGHJ6*02	ARMIPVGTTYTPYWTGWTPGGMDI	8,8,24	46.9988	84.014	76.5		IGLV1-47*01	IGLJ2*01	ATWDDSVNGPV	8,3,11	34.999	88.176	82.7
M4B02	Uncharacterized	#84974	hMPV WT trimer	Barcode NGS	N.D.	N.D.	>10000	>10000	IGHV4-39*01	IGHD2-15*01	IGHJ3*02	ARLGVGLYEAFDI	10,7,13	17.0009	94.295	92.9		IGKV1-39*01	IGKJ5*01	QQSYSTPNT	6,3,9	1.00035	99.649	98.9
*V-genes germline usage is shown in italic.
