# Supplementary material for: Profiling of hMPV F-specific antibodies isolated from human memory B cells
Source: Nat Commun. 2022 May 10;13:2546. doi: 10.1038/s41467-022-30205-x (PMC9091222; doi:10.1038/s41467-022-30205-x)
Supplement: Supplementary file 6 — Source Data [file 41467_2022_30205_MOESM6_ESM.xlsx]

## Sheet: Figure 1a
	donor	VH	JH	VL	JL
M1C7s	1011	IGHV1-69*09	IGHJ3*02	IGKV2-29*03	IGKJ1*01
M2B6	1011	IGHV4-59*01	IGHJ5*01	IGLV1-40*01	IGLJ2*01
M1A04	1011	IGHV3-66*02	IGHJ6*02	IGKV1-39*01	IGKJ2*03
M1A08	1011	IGHV1-2*06	IGHJ4*02	IGKV4-1*01	IGKJ4*01
M1A11	1011	IGHV4-39*01	IGHJ5*02	IGKV1-39*01	IGKJ1*01
M1A01	1011	IGHV1-69*09	IGHJ5*02	IGKV3-11*01	IGKJ5*01
M1A12	1011	IGHV1-69*09	IGHJ4*02	IGKV3-11*01	IGKJ2*01
M1D2	1028	IGHV4-4*02	IGHJ6*03	IGKV1-39*01	IGKJ2*03
M6E10	1028	IGHV1-69*01	IGHJ6*02	IGKV1-39*01	IGKJ4*01
M7D5	1028	IGHV1-69*01	IGHJ6*02	IGKV1-39*01	IGKJ4*01
M1C11	1028	IGHV1-69*01	IGHJ3*01	IGKV4-1*01	IGKJ2*01
M4F8	1028	IGHV1-46*01	IGHJ4*03	IGLV1-40*01	IGLJ2*01
M5F2	1028	IGHV3-7*03	IGHJ3*01	IGLV2-8*01	IGLJ3*02
M8C10	1028	IGHV3-30-3*01	IGHJ3*01	IGKV1-5*01	IGKJ2*01
M1C7	1028	IGHV3-30-3*01	IGHJ4*02	IGKV3-11*01	IGKJ1*01
M2F01	21083	IGHV1-46*03	IGHJ4*02	IGKV1-12*01	IGKJ3*01
M4B11	21083	IGHV1-2*02	IGHJ1*01	IGKV3-11*01	IGKJ2*01
M2E04	21083	IGHV4-38-2*02	IGHJ4*02	IGLV1-47*01	IGLJ2*01
M2E05	21083	IGHV4-38-2*02	IGHJ4*02	IGLV1-47*01	IGLJ2*01
M2E06	21083	IGHV3-23*04	IGHJ6*02	IGKV1-6*01	IGKJ3*01
M2E11L	21083	IGHV1-69*13	IGHJ6*03	IGLV8-61*01	IGLJ3*02
M2E01	21083	IGHV4-39*01	IGHJ4*02	IGKV1-39*01	IGKJ2*01
M2E08	21083	IGHV3-23*04	IGHJ6*03	IGLV1-40*01	IGLJ2*01
M2E07	21083	IGHV3-23*04	IGHJ6*03	IGLV2-23*01	IGLJ2*01
M2A09	84974	IGHV1-69*04	IGHJ4*02	IGKV3-20*01	IGKJ1*01
M2C06	84974	IGHV1-69*09	IGHJ3*02	IGKV3-20*01	IGKJ1*01
M4A02	84974	IGHV3-21*01	IGHJ5*02	IGLV1-40*01	IGLJ2*01
M4A05	84974	IGHV3-21*01	IGHJ4*02	IGLV1-40*01	IGLJ2*01
M2B05	84974	IGHV4-34*01	IGHJ5*02	IGKV1-39*01	IGKJ2*01
M2B06	84974	IGHV4-4*02	IGHJ5*02	IGKV1-39*01	IGKJ2*01
M2C07	84974	IGHV4-31*03	IGHJ4*02	IGKV1-39*01	IGKJ4*01
M2D03	84974	IGHV4-31*03	IGHJ4*02	IGKV1-39*01	IGKJ4*01
M2D11	84974	IGHV4-34*01	IGHJ5*02	IGKV1-39*01	IGKJ2*01
M4A06	84974	IGHV3-48*03	IGHJ3*01	IGKV3-20*01	IGKJ2*01
M4A12	84974	IGHV4-39*01	IGHJ3*01	IGLV1-51*02	IGLJ2*01
M2A11	84974	IGHV4-59*01	IGHJ6*02	IGLV1-40*01	IGLJ3*02
M2B01	84974	IGHV3-30*04	IGHJ4*02	IGKV3-15*01	IGKJ1*01
M2B12	84974	IGHV3-30*01	IGHJ4*02	IGLV4-69*01	IGLJ1*01
M2C05	84974	IGHV3-23*01	IGHJ4*02	IGKV1-5*03	IGKJ2*01
M2D01	84974	IGHV4-59*08	IGHJ3*01	IGKV4-1*01	IGKJ2*01
M4B01	84974	IGHV3-23*01	IGHJ3*02	IGLV1-51*02	IGLJ2*01
M2A02	84974	IGHV1-69*09	IGHJ3*02	IGKV3-11*01	IGKJ4*01
M2A05	84974	IGHV2-5*02	IGHJ4*02	IGKV3-20*01	IGKJ1*01
M2A06	84974	IGHV1-46*03	IGHJ5*02	IGKV1-5*01	IGKJ1*01
M2B10	84974	IGHV3-30*04	IGHJ4*02	IGKV3-20*01	IGKJ3*01
M2D07	84974	IGHV3-30-3*01	IGHJ4*02	IGKV1-39*01	IGKJ2*01
M2D10	84974	IGHV1-8*01	IGHJ5*02	IGKV1-39*01	IGKJ1*01
M4B04	84974	IGHV3-30-3*01	IGHJ4*02	IGKV3-15*01	IGKJ3*01
M4B05	84974	IGHV1-46*03	IGHJ3*02	IGKV3-20*01	IGKJ4*01
M2A03	84974	IGHV4-39*01	IGHJ5*02	IGLV3-1*01	IGLJ1*01
M2B07	84974	IGHV3-74*01	IGHJ3*02	IGKV4-1*01	IGKJ2*01
M2B09	84974	IGHV1-18*01	IGHJ3*01	IGLV3-21*02	IGLJ1*01
M4A08	84974	IGHV3-74*01	IGHJ4*02	IGKV4-1*01	IGKJ1*01
M2C10	84974	IGHV3-30*04	IGHJ4*02	IGKV1-39*01	IGKJ4*01
M2B04	84974	IGHV1-18*01	IGHJ5*02	IGKV3-11*01	IGKJ4*01
M2C01	84974	IGHV3-15*01	IGHJ4*02	IGKV4-1*01	IGKJ1*01
M2D02	84974	IGHV1-69*09	IGHJ4*02	IGKV3-15*01	IGKJ1*01
M2D09	84974	IGHV3-23*01	IGHJ4*02	IGKV1-39*01	IGKJ5*01
M4A11	84974	IGHV1-18*04	IGHJ6*02	IGLV1-47*01	IGLJ2*01
M4B02	84974	IGHV4-39*01	IGHJ3*02	IGKV1-39*01	IGKJ5*01
M4B03	84974	IGHV1-3*01	IGHJ4*02	IGLV3-21*02	IGLJ7*01
M4B06	84974	IGHV3-23*01	IGHJ3*02	IGLV1-44*01	IGLJ1*01
M2C08	84974	IGHV1-3*01	IGHJ3*02	IGKV3-20*01	IGKJ4*01
M2B11	84974	IGHV1-8*01	IGHJ3*02	IGLV3-1*01	IGLJ2*01
M2C11	84974	IGHV1-8*01	IGHJ3*02	IGLV3-1*01	IGLJ1*01
M2D08	84974	IGHV3-30*09	IGHJ4*02	IGKV3-11*01	IGKJ2*01
M4A10	84974	IGHV1-2*02	IGHJ5*01	IGLV6-57*01	IGLJ2*01
M3C04	85359	IGHV5-51*01	IGHJ3*02	IGKV1-39*01	IGKJ2*01
M3E03	85359	IGHV3-33*01	IGHJ4*02	IGKV3-20*01	IGKJ1*01
M3E04	85359	IGHV3-21*01	IGHJ5*02	IGLV1-40*01	IGLJ2*01
M3C11	85359	IGHV4-59*01	IGHJ4*02	IGLV3-1*01	IGLJ3*02
M3D05	85359	IGHV1-2*02	IGHJ6*02	IGLV1-36*01	IGLJ3*02
M3D10	85359	IGHV4-59*02	IGHJ4*02	IGKV1-39*01	IGKJ2*01
M4C02	85359	IGHV4-39*02	IGHJ5*02	IGKV1-39*01	IGKJ4*01
M3C05	85359	IGHV3-74*01	IGHJ6*02	IGLV1-44*01	IGLJ3*02
M3C12	85359	IGHV3-74*01	IGHJ6*02	IGLV1-44*01	IGLJ2*01
M3D09	85359	IGHV3-30*04	IGHJ4*02	IGKV4-1*01	IGKJ2*01
M3D12	85359	IGHV4-30-4*01	IGHJ4*02	IGKV3-11*01	IGKJ4*01
M4C03	85359	IGHV3-48*02	IGHJ6*02	IGLV1-40*01	IGLJ3*02
M4C04	85359	IGHV2-70*11	IGHJ5*02	IGKV3-15*01	IGKJ1*01
M4C08	85359	IGHV3-48*02	IGHJ6*02	IGLV1-40*01	IGLJ3*02
M3C07	85359	IGHV4-39*01	IGHJ3*02	IGKV3-20*01	IGKJ2*01
M3D03	85359	IGHV1-18*01	IGHJ6*02	IGKV1-39*01	IGKJ3*01
M3D06	85359	IGHV3-74*01	IGHJ4*02	IGKV1-13*02	IGKJ4*01
M3D08	85359	IGHV4-4*07	IGHJ5*02	IGKV1-39*01	IGKJ5*01
M3E02	85359	IGHV4-4*07	IGHJ2*01	IGKV3-20*01	IGKJ2*01
M3E01	85359	IGHV3-53*01	IGHJ6*02	IGKV1-9*01	IGKJ1*01
M3D04	85359	IGHV3-15*01	IGHJ6*02	IGKV3-20*01	IGKJ1*01
M3C06	85359	IGHV1-69*09	IGHJ3*01	IGKV4-1*01	IGKJ5*01
M3A01	86559	IGHV3-21*01	IGHJ5*01	IGLV1-40*01	IGLJ2*01
M3A06	86559	IGHV3-21*01	IGHJ3*02	IGLV1-40*01	IGLJ3*02
M3A08	86559	IGHV3-21*01	IGHJ5*01	IGLV1-40*01	IGLJ2*01
M3B02	86559	IGHV3-21*01	IGHJ2*01	IGLV1-40*01	IGLJ3*02
M3E10	86559	IGHV1-69*01	IGHJ6*02	IGKV1-9*01	IGKJ5*01
M3F03	86559	IGHV3-30*18	IGHJ4*03	IGKV3D-15*01	IGKJ1*01
M3A07	86559	IGHV1-3*01	IGHJ3*02	IGKV1-5*03	IGKJ2*01
M3A04	86559	IGHV3-30-3*01	IGHJ4*02	IGKV1-39*01	IGKJ2*01
M3A12	86559	IGHV4-30-4*01	IGHJ4*02	IGKV1-39*01	IGKJ2*01
M3A03	86559	IGHV1-18*01	IGHJ4*02	IGLV3-21*02	IGLJ2*01
M3A05	86559	IGHV2-5*02	IGHJ4*02	IGLV1-51*01	IGLJ1*01
M3A09	86559	IGHV3-30-3*01	IGHJ4*02	IGKV3-11*01	IGKJ1*01
M3A11	86559	IGHV3-48*04	IGHJ5*02	IGLV3-21*02	IGLJ3*02
M3B04	86559	IGHV4-4*02	IGHJ6*03	IGKV3-11*01	IGKJ5*01
M3B06	86559	IGHV1-18*01	IGHJ4*02	IGKV1-5*03	IGKJ1*01
M3B07	86559	IGHV4-34*01	IGHJ6*02	IGKV3-20*01	IGKJ1*01
M3B12	86559	IGHV3-30*02	IGHJ6*03	IGKV3-11*01	IGKJ4*01
M3C01	86559	IGHV4-39*01	IGHJ4*02	IGKV1-12*01	IGKJ4*01
M3E05	86559	IGHV3-53*01	IGHJ4*02	IGLV3-9*01	IGLJ2*01
M3E06	86559	IGHV3-7*01	IGHJ6*03	IGKV3-15*01	IGKJ2*01
M3E08	86559	IGHV3-23*01	IGHJ6*02	IGLV1-47*01	IGLJ1*01
M3E09	86559	IGHV3-20*01	IGHJ6*03	IGKV3-20*01	IGKJ1*01
M3F02	86559	IGHV4-30-4*01	IGHJ4*02	IGLV3-1*01	IGLJ2*01
M2D2	BSC2	IGHV1-46*02	IGHJ5*02	IGLV1-44*01	IGLJ1*01

## Sheet: Figure 1b, 1c
		Nucleotide substitutions
CDRH3 lengths		VH	VK/VL
11		34	19
18		27	17
18		35	20
14		46	23
11		11	7
13		25	16
16		36	22
9		30	27
11		27	30
15		35	27
12		27	11
18		11	7
14		29	22
14		24	9
15		5	9
20		16	4
17		35	15
10		13	18
19		19	17
12		27	21
9		28	17
17		19	11
15		8	8
15		16	17
17		18	15
14		23	7
19		35	10
14		25	11
11		20	8
15		26	6
17		17	8
13		13	5
10		22	17
14		24	15
14		33	17
12		29	19
12		13	8
12		15	9
9		26	11
23		22	9
14		8	7
19		29	16
11		24	19
13		18	6
15		23	14
20		36	9
11		29	27
12		21	10
10		10	7
13		20	18
12		35	20
13		12	5
13		22	7
14		28	24
20		26	13
17		31	17
18		20	12
15		16	9
10		24	16
11		32	11
15		16	16
17		36	7
13		21	20
15		28	21
15		20	7
16		25	15
22		20	12
16		19	7
12		12	11
18		9	8
15		18	9
15		12	13
13		23	11
18		32	11
16		0	0
9		10	13
18		9	4
16		9	5
20		0	0
14		11	2
13		15	9
24		24	11
14		10	8
18		0	1
16		6	1
12		17	9
20		22	18
20		0	0
20		22	24
24		0	0
13		15	4
16		42	7
13		45	20
12		28	13
10		28	12
11		17	8
15		11	13
14		26	17
15		12	5
22		15	7
17		0	0
22		47	35
22		17	1
14		36	19
12		26	29
18		24	12
12		20	7
10		28	13
11		20	20
20		16	18
15		36	11
15		25	12
13		13	10

## Sheet: Figure 2a
	Log10 of Antibody Concentration (ng/ml)	M4B06 - MPV A			M4B06 - MPV B
	3.47712	98.9055	99.7015	100.498	93.8597	100.877	93.8597
	3	100.498	99.7015	100.498	86.8421	100.877	100.877
	2.52288	98.9055	99.7015	100.498	100.877	100.877	100.877
	2.04576	97.3134	100.498	95.7214	100.877	93.8597	86.8421
	1.56864	96.5174	93.3333	93.3333	100.877	100.877	86.8421
	1.09152	71.0448	87.7612	76.6169	86.8421	58.7719	79.8246
	0.614394	46.3682	40	40.796	23.6842	51.7544	16.6667
	0.137272	40.796	40	30.4478	58.7719	51.7544	30.7018
	-0.33985	48.7562	6.56716	28.8557	37.7193	2.63158	23.6842
	-0.81697	7.36318	28.8557	24.0796	30.7018	9.64912	37.7193

## Sheet: Figure 2c
	hMPV WT
	Log10 of Antibody Concentration (ng/ml)	M4B06 Fab			M4B06 full-length			DD1L
	3	97.4193	98.7097	97.4193	100	100	97.4193	4.39189	27.3649	11.1486
	2.52288	84.5161	85.8064	88.3871	98.7097	100	100	0	19.2568	0
	2.04576	65.1613	52.2581	57.4194	94.8387	93.5484	96.129	0	0	0
	1.56864	30.3226	27.7419	44.5161	84.5161	87.0968	79.3548	0	0	0
	1.09152	8.3871	7.09677	1.93548	52.2581	56.129	49.6774	0	0	0
	0.614394	5.80645	0	0	20	41.9355	29.0323	0	5.74324	0
	0.137272	0	0	0	0	0	1.93548	0	3.04054	0
	-0.33985	0	0	0	0	0	0	0	0	0
	-0.81697	0	0	0	0	0	0	0	0	11.1486
	-1.29409	1.93548	0	0	0	0	0	0	5.74324	0
	-1.77121	10.9677	0	0	0	5.80645	0	0	5.74324	0
	hMPV MARM 1 (V231A, G264R)
	Log10 of Antibody Concentration (ng/ml)	M4B06 Fab			M4B06 full-length			DD1L
	3	14.5161	4.83871	5.91398	57.5269	65.0538	63.9785	0	0	12.9121
	2.52288	15.5914	2.68817	0	43.5484	43.5484	39.2473	0	0	0
	2.04576	9.13978	10.215	0	15.5914	33.871	17.7419	5.21978	0	14.011
	1.56864	14.5161	2.68817	0	22.043	9.13978	9.13978	0	0	0
	1.09152	11.2903	4.83871	0	2.68817	16.6667	0	0	0	0
	0.614394	10.215	15.5914	2.68817	12.3656	0	2.68817	0	0	0
	0.137272	0	4.83871	0	0	0	0	0	0	0
	-0.33985	5.91398	1.6129	0	0.537634	0	8.06452	0.824176	0	0
	-0.81697	8.06452	10.215	16.6667	14.5161	1.6129	0	0	0	0
	-1.29409	11.2903	2.68817	0	0.537634	5.91398	0	0	0	0
	-1.77121	0.537634	0.537634	0.537634	0	0	0	1.92308	1.92308	0
	hMPV MARM 2 (G264R, Q434H)
	Log10 of Antibody Concentration (ng/ml)	M4B06 Fab			M4B06 full-length			DD1L
	3	0	0	0	53.1353	58.4158	54.4554	0.324675	0	0
	2.52288	0	0	0	47.8548	24.0924	42.5743	0	0	0
	2.04576	0	0	0	18.8119	5.61056	17.4917	0	0	0
	1.56864	0	0	0	2.9703	0	0	0	0	1.62338
	1.09152	0	0	0	0	0	0	0	6.81818	0
	0.614394	0	0	1.65017	0	0	0	0	0	0
	0.137272	0	0	0	0	0	0	0.324675	0	0
	-0.33985	0	0	0	0	0	0	9.41558	0	0
	-0.81697	1.65017	0	0	0	0	0	0	0	4.22078
	-1.29409	0	2.9703	0	0	0	0	0	0	6.81818
	-1.77121	0	0	0	0	0	0	0	0	0
	hMPV MARM 3 (K138Q)
	Log10 of Antibody Concentration (ng/ml)	M4B06 Fab			M4B06 full-length			DD1L
	3	0	0	0	59.6154	68.8461	76.5385	6.66667	5.26316	0
	2.52288	0	0	0	42.6923	50.3846	41.1538	0	0	0
	2.04576	0	0	0	4.23077	0	2.69231	12.2807	0	0
	1.56864	0	0	0	0	5.76923	0	0	0	0
	1.09152	0	0	0	0	0	0	0	0	0
	0.614394	0	0	0	0	0	0	0	1.05263	0
	0.137272	0	0	0	0	0	0	0	3.85965	0
	-0.33985	0	0	0	0	0	0	0	0	3.85965
	-0.81697	0	0	0	0	0	0	0	0	0
	-1.29409	0	0	0	0	0	0	0	0	0
	-1.77121	1.15385	0	0	0	0	0	0	9.47368	0

## Sheet: Figure 2d
	Antibody Concentration (ng/ml)	MPVF WT GCN4 trimer		MPV-27 (K138Q)		MPV-28 (V231A)		MPV-29 (G264R)		MPV-30 (Q434H)-20191022		MPV-31 (V231A/G264R)		MPV-32 (G264R/Q434H)
	3000	2.419	2.093	1.503	1.152	1.869	1.874	0.007	0.019			-0.001	0.031	0.045	0.03
	1000	2.099	2.031	1.058	0.876	1.7	1.621	-0.007	-0.011			0.026	-0.009	0.021	0.049
	333.333	2.152	2.018	0.612	0.46	1.679	1.547	-0.01	-0.011			-0.008	-0.01	-0.003	-0.003
	111.111	2.232	1.919	0.189	0.151	1.695	1.594	-0.011	-0.012			-0.012	-0.012	-0.008	0.003
	37.037	1.924	1.624	0.048	0.041	1.296	1.313	-0.009	-0.012			-0.012	-0.013	-0.01	-0.01
	12.3457	1.627	1.506	0.004	0.003	1.171	0.979	-0.011	-0.012			-0.013	-0.013	-0.011	-0.012
	4.11523	1.088	1.108	-0.008	-0.009	0.596	0.564	-0.009	-0.012			-0.012	-0.012	-0.012	-0.012
	1.37174	0.477	0.62	-0.01	-0.011	0.286	0.223	-0.012	-0.001			-0.011	-0.011	-0.011	-0.011
	0.457247	0.204	0.208	-0.01	-0.013	0.14	0.102	-0.009	-0.01			-0.011	-0.01	-0.013	-0.012
	0.152416	0.074	0.086	-0.013	-0.012	0.045	0.041	-0.009	-0.009			-0.008	-0.012	-0.012	-0.011
	0.050805	0.021	0.032	-0.013	-0.012	0.009	0.065	-0.011	-0.014			-0.013	-0.013	-0.012	-0.012
	0.016935	0.004	0.004	-0.012	-0.011	-0.002	-0.002	-0.007	-0.01			-0.01	-0.011	0.016	-0.008
	3333.33									1.827	1.85
	1111.11									1.829	1.953
	370.37									1.764	1.726
	123.457									1.56	1.578
	41.1523									1.341	1.31
	13.7174									0.984	1.031
	4.57247									0.477	0.493
	1.52416									0.168	0.165
	0.508053									0.051	0.048
	0.169351									0.011	0.01
	0.0564503									0.006	-0.001

## Sheet: Figure 3b
	M1D2 (site II)
	Antibody Concentration (ng/ml)	MPVF WT		MPVF A238R		MPVF R156A S232A A238R
	3000	2.304	2.142	2.38	2.462	1.702	1.721
	1000	2.14	2.26	1.96	2.383	1.214	1.096
	333.333	2.354	2.124	2.176	2.316	0.485	0.512
	111.111	2.303	2.212	2.069	2.02	0.249	0.193
	37.037	2.142	1.945	1.755	1.656	0.085	0.06
	12.3457	1.754	1.67	1.123	0.961	0.026	0.024
	4.11523	1.045	0.971	0.453	0.278	0.005	0.009
	1.37174	0.516	0.374	0.167	0.114	-0.001	0.002
	0.457247	0.167	0.118	0.044	0.033	-0.009	-0.009
	0.152416	0.056	0.037	0.099	0.002	0.011	0.009
	0.050805	0.167	0.005	0	-0.004	0.002	-0.001
	0.016935	-0.005	-0.006	0.019	0.021	0.019	-0.005
	M1C7s (site II)
	Antibody Concentration (ng/ml)	MPVF WT		MPVF A238R		MPVF R156A S232A A238R
	3000	2.438	2.164	1.922	1.99	0.048	0.058
	1000	2.215	2.188	1.743	1.71	0.002	0.023
	333.333	2.102	2.054	1.491	1.395	-0.005	-0.001
	111.111	1.929	1.981	0.954	0.885	-0.007	-0.005
	37.037	1.992	1.687	0.487	0.38	-0.008	-0.005
	12.3457	1.18	1.222	0.143	0.144	-0.008	-0.004
	4.11523	0.838	0.708	0.043	0.031	-0.011	-0.006
	1.37174	0.337	0.277	0.007	0.006	-0.011	-0.006
	0.457247	0.125	0.089	-0.008	-0.008	-0.011	-0.006
	0.152416	0.035	0.03	-0.012	0.042	-0.013	0.087
	0.050805	0.041	0.002	-0.013	0.013	-0.011	-0.004
	0.016935	-0.005	-0.005	-0.012	0.031	-0.009	-0.003
	M4B06 (site V)
	Antibody Concentration (ng/ml)	MPVF WT F		K138Q		G264R
	3000	2.419	2.093	1.503	1.152	0.007	0.019
	1000	2.099	2.031	1.058	0.876	-0.007	-0.011
	333.333	2.152	2.018	0.612	0.46	-0.01	-0.011
	111.111	2.232	1.919	0.189	0.151	-0.011	-0.012
	37.037	1.924	1.624	0.048	0.041	-0.009	-0.012
	12.3457	1.627	1.506	0.004	0.003	-0.011	-0.012
	4.11523	1.088	1.108	-0.008	-0.009	-0.009	-0.012
	1.37174	0.477	0.62	-0.01	-0.011	-0.012	-0.001
	0.457247	0.204	0.208	-0.01	-0.013	-0.009	-0.01
	0.152416	0.074	0.086	-0.013	-0.012	-0.009	-0.009
	0.050805	0.021	0.032	-0.013	-0.012	-0.011	-0.014
	0.016935	0.004	0.004	-0.012	-0.011	-0.007	-0.01
	M3D04 (site V)
	Antibody Concentration (ng/ml)	MPVF WT		MPV F-8 (L130S, G152K, N153A)
	3000	2.56	2.47	0.04	0.04
	1000	2.28	2.43	0.01	0.01
	333.333	2.06	2.33	0	0
	111.111	2.14	2.16	0	0
	37.037	2.09	1.91	0	0
	12.3457	1.69	1.51	0	0
	4.11523	0.95	0.89	0	0
	1.37174	0.41	0.37	0	0
	0.457247	0.16	0.15	0	0
	0.152416	0.06	0.07	0	0
	0.050805	0.02	0.04	0	0
	0.016935	0.01	0.02	0	0
	M4A10 (site V, B strain-specific)
	Antibody Concentration (ng/ml)	MPVF WT		N135T G139N Y233N		T143K
	3000	1.951	1.906	0.424	0.508	2.03	1.872
	1000	2.007	1.89	0.167	0.175	1.939	1.925
	333.333	1.913	1.792	0.058	0.068	1.957	1.861
	111.111	1.779	1.624	0.023	0.038	1.928	1.775
	37.037	1.522	1.363	0	0.009	1.731	1.664
	12.3457	1.188	0.96	-0.008	-0.004	1.489	1.469
	4.11523	0.967	0.774	-0.01	-0.006	1.164	1.178
	1.37174	0.475	0.348	-0.012	-0.01	0.719	0.728
	0.457247	0.224	0.144	-0.011	-0.012	0.295	0.327
	0.152416	0.156	0.042	0.033	-0.011	0.115	0.134
	0.050805	0.169	0.132	0.003	-0.011	0.216	0.269
	0.016935	0.074	0.071	0.003	-0.011	0.171	0.077
	M3C06 (site V, B strain-specific)
	Antibody Concentration (ng/ml)	MPVF WT		N135T G139N Y233N		T143K
	3000	1.968	1.86	0.418	0.657	0.065	0.055
	1000	1.982	1.837	0.118	0.207	0.012	0.027
	333.333	1.899	1.776	0.044	0.058	0.002	0.018
	111.111	1.782	1.647	0.009	0.015	0	0.017
	37.037	1.471	1.305	-0.009	-0.003	-0.005	0.009
	12.3457	1.13	0.94	-0.012	-0.009	-0.009	0.009
	4.11523	0.715	0.608	-0.012	-0.011	-0.009	0.01
	1.37174	0.408	0.33	-0.012	-0.011	-0.008	0.012
	0.457247	0.131	0.107	-0.012	-0.006	-0.008	0.016
	0.152416	0.052	0.031	-0.011	-0.011	-0.008	0.011
	0.050805	0.103	0.082	-0.012	-0.008	-0.005	0.017
	0.016935	0.104	0.079	-0.01	0.015	0.009	0.016

## Sheet: Figure 4a
	M4B06	M1C7		M1C7s	M1D2		M2B6		DS7		M1A04	M2D2		M2A05	M4B11		M8C10	M1A08
M4B03	0.26	0.49		0.92	0.85		0.83		0.62		0.78	0.83		0.84	0.51		0.65	0.72
M4B06	0	0.04		0.91	0.83		0.86		0.74		0.84	0.92		0.87	0.7		0.82	0.87
M2B11	-0.04	-0.06		-0.06	-0.03		-0.03		0.76		0.82	0.89		0.91	0.66		0.81	0.85
M2C11	0	-0.06		-0.05	-0.02		0.01		0.8		0.83	0.92		0.89	0.65		0.84	0.85
M2D08	0.13	0.18		0.31	0.38		0.49		0.61		0.68	0.75		0.76	0.55		0.67	0.76
M3C06	0.09	0.14		0.23	0.28		0.71		0.78		0.78	0.95		0.87	0.6		0.83	0.99
M4A10	0.06	0.12		0.21	0.21		0.09		0.68		0.81	0.88		0.88	0.6		0.76	0.82
M1C7	-0.03	-0.01		-0.02	-0.01		0.75		0.71		0.83	0.94		0.9	0.73		0.81	0.93
M2A09	0.78	-0.07		-0.09	-0.07		-0.04		0.67		0.76	0.8		0.83	0.68		0.75	0.84
M2C06	0.79	-0.07		-0.07	-0.05		-0.03		0.69		0.76	0.82		0.83	0.66		0.73	0.83
M2C08	0.9	-0.08		-0.1	0.82		-0.05		0.63		0.75	0.9		0.75	0.38		0.67	0.8
M3C04	0.9	-0.04		-0.07	-0.04		-0.04		0.88		0.87	0.97		0.92	0.73		0.86	0.99
M3D04	0.78	0.45		0	0.73		0		0.64		0.69	0.83		0.71	0.43		0.57	0.76
M3E03	0.74	-0.03		-0.04	-0.04		-0.04		0.74		0.77	0.87		0.85	0.59		0.72	0.71
M4A02	0.86	0		-0.04	-0.07		-0.05		0.32		0.72	0.91		0.81	0.66		0.77	0.93
M1C7s	0.76	-0.03		-0.03	-0.03		-0.03		0.58		0.73	0.89		0.82	0.69		0.77	0.89
M1D2	0.73	-0.03		-0.05	-0.02		-0.05		0.48		0.71	0.82		0.8	0.61		0.72	0.85
M7D5	0.6	-0.04		-0.05	-0.03		-0.07		0.69		0.8	0.91		0.89	0.73		0.79	0.91
M6E10	0.62	-0.04		-0.06	-0.04		-0.06		0.71		0.79	0.9		0.88	0.73		0.79	0.92
M3A01	0.92	0.82		0.45	0.47		0.26		0.39		0.74	0.87		0.78	0.45		0.69	0.93
M3A06	0.86	0.75		0.29	0.31		0.16		0.37		0.67	0.81		0.74	0.49		0.69	0.88
M3A08	0.89	0.79		0.26	0.29		0.12		0.4		0.71	0.84		0.79	0.52		0.69	0.89
M3B02	0.83	0.72		0.39	0.42		0.21		0.26		0.64	0.78		0.66	0.36		0.62	0.85
M3E04	0.88	0.77		0.36	0.39		0.18		0.41		0.71	0.85		0.77	0.46		0.67	0.89
M4A05	0.88	0.85		0.02	0.01		-0.03		0.23		0.75	0.88		0.8	0.62		0.74	0.94
M2B6	0.91	0.87		-0.01	0.01		-0.03		0.24		0.7	0.91		0.81	0.63		0.76	0.94
M2B05	0.91	0.81		0.85	0.75		-0.02		-0.02		0.59	0.84		0.76	0.42		0.78	0.82
M2B06	0.88	0.76		0.79	0.74		0		0.01		0.66	0.8		0.71	0.29		0.69	0.72
M2C07	0.93	0.84		0.83	0.34		-0.04		-0.02		0.78	0.9		0.88	0.79		0.79	0.85
M2D03	0.94	0.84		0.87	0.28		-0.02		-0.01		0.78	0.89		0.86	0.76		0.78	0.85
M2D11	0.94	0.84		0.9	0.88		0.02		0.01		0.67	0.9		0.79	0.45		0.81	0.85
M3C11	0.76	0.67		0.64	0.72		0.04		0.01		0.67	0.91		0.82	0.75		0.6	0.73
M3D05	0.71	0.6		0.59	0.62		-0.02		0.01		0.8	0.97		0.79	0.74		0.51	0.64
M3D10	0.83	0.75		0.75	0.2		-0.06		-0.01		0.73	0.91		0.76	0.49		0.67	0.82
M4A06	0.91	0.88		0.79	-0.01		-0.09		-0.14		0.87	0.94		0.96	0.84		0.78	0.9
M4A12	0.79	0.79		0.84	0.61		-0.01		-0.08		0.71	0.92		0.89	0.78		0.68	0.78
M4C02	0.88	0.86		0.91	0.72		-0.06		-0.13		0.82	0.96		0.88	0.74		0.8	0.89
M2A03	0.91	0.81		0.81	0.95		0.83		-0.03		0.77	0.96		0.88	0.68		0.77	0.75
M3A07	1.04	0.94		0.92	0.99		0.89		-0.02		0.78	0.98		0.43	-0.07		0.89	0.95
M2B01	0.9	0.83		0.82	0.84		0.01		0		0.1	1.02		0.98	0.77		0.78	0.7
M2B12	0.94	0.84		0.84	0.88		0.86		-0.01		-0.05	0.01		0.9	0.8		0.82	0.83
M2C05	0.98	0.9		0.97	0.96		0.17		0.01		0.03	0.95		0.76	0.12		0.82	0.83
M3C05	0.88	0.76		0.79	0.8		-0.06		-0.02		-0.03	0.86		0.67	0.21		0.71	0.85
M3C12	0.83	0.72		0.74	0.81		-0.01		0		0.1	0.83		0.66	0.17		0.67	0.8
M3D09	0.93	0.81		0.79	0.97		0.85		1.01		-0.07	-0.05		-0.02	0.83		0.8	0.91
M3D12	0.84	0.74		0.77	0.8		0.75		0.65		-0.02	0		0.82	0.5		0.74	0.85
M4B01	0.86	0.83		0.86	0.86		0.8		-0.07		-0.09	-0.01		-0.03	0.49		0.75	0.85
M4C03	0.79	0.81		0.84	0.99		0.75		-0.16		-0.11	1.03		0.4	0.78		0.73	0.83
M4C04	0.91	0.85		0.91	0.87		0.87		0.24		-0.09	-0.04		0.71	0.5		0.78	0.9
M4C08	0.78	0.83		0.83	1.01		0.77		-0.08		-0.03	1.06		0.49	0.75		0.73	0.8
M1A04	0.88	0.8		0.84	0.97		0.79		0.08		-0.04	-0.11		0.73	0.8		0.76	0.96
M1C11	0.84	0.81		0.83	1.09		0.82		-0.13		-0.08	1		0.88	0.88		0.76	0.82
M2D2	0.85	0.8		0.83	0.85		0.77		0.65		-0.05	0		0.58	0.56		0.75	0.85
M2A02	1.1	0.99		1.04	0.98		0.95		0.92		0.9	1.02		0.95	-0.05		0.96	0.91
M2A05	0.89	0.81		0.82	0.92		0.83		0.89		0.14	0.72		0	0		0.81	0.81
M2A06	1.15	1.02		1.02	1		0.99		0.88		0.88	1.01		-0.04	-0.09		1.05	0.95
M2D10	1.07	0.93		0.95	0.93		0.94		0.97		0.83	0.88		0.92	-0.07		0.96	0.95
M4B05	1.04	0.98		1.05	0.95		0.99		0.88		0.85	1.01		0.1	-0.1		0.96	1.09
M4B11	0.9	0.89		0.93	0.93		0.86		0.88		0.89	0.93		0.81	-0.03		0.87	0.9
M2B07	1.03	0.95		0.96	0.97		0.97		0.95		0.91	1.01		0.97	0.78		1	-0.15
M2E04	0.87	0.77		0.83	0.87		0.83		0.81		0.8	0.84		0.89	0.74		0.74	-0.08
M2E05	0.87	0.77		0.83	0.87		0.82		0.81		0.8	0.86		0.88	0.75		0.75	-0.05
M2E06	0.92	0.78		0.81	0.88		0.79		0.75		0.73	0.79		0.81	0.66		0.76	-0.04
M4A08	1.01	0.98		1.05	0.96		1.01		0.9		0.95	1.03		0.99	0.81		0.99	-0.14
M1A08	0.82	0.75		0.8	0.91		0.77		0.76		0.86	0.82		0.88	0.76		0.79	0.02
M2E11L	1.03	0.94		0.95	0.95		0.95		0.91		0.82	0.83		0.9	0.77		-0.04	-0.1
M2C10	1.1	0.97		0.97	0.93		0.92		0.9		0.83	0.86		0.9	0.78		0.02	0.94
M2E01	1.09	0.99		0.99	0.99		0.98		0.92		0.86	0.92		0.96	0.78		-0.03	0.92
M3A12	1.1	0.95		0.91	0.99		0.94		0.91		0.84	0.87		0.93	0.76		-0.11	1
M1A11	1.02	1.01		1.01	1.08		0.88		0.89		0.92	0.89		1.02	0.86		-0.14	1.07
M8C10	1.01	0.97		0.99	1.01		0.97		0.87		0.86	0.86		0.93	0.85		-0.07	1.01

## Sheet: Figure 4c
			V	II	III (RSV/hMPV dual)	III' (hMPV-specific)	IV	IV'	M2E04-like	Internal epitope	Uncharacterized
	High (IC50 <50 ng/mL)		17.85	25	7.14	17.86	25	0	0	7.14	0
	Medium (IC50 50-500 ng/mL)		12.5	6.25	9.38	18.75	15.62	15.62	12.5	9.38	0
	Low (IC50 500-5000 ng/mL)		4	8	0	0	20	28	12	12	16
	Weak/Non-neutralizing (IC50 >5000 ng/mL)		0	0	3.57	0	0	7.14	7.14	0	82.14

## Sheet: Figure 5, Sup Fig 10
	mAbs	Sites	Donor info	Most potent Neutralization IC50 to hMPV A or B (ng/mL)	Octet Binding (actual response in nm)			Processed PreF trimer/Unprocessed PreF trimer binding Ratio
					Unprocessed hMPV PreF trimer	Processed hMPV PreF trimer	MPV PostF
	M1C7s	II	#1011	9.233	0.303	0.3637	0.1649	1.20033
	M1D2	II	#1028	11.68	0.4184	0.4595	0.5537	1.09823
	M2A09	II	#84974	13.25	0.3311	0.4419	0.0797	1.33464
	M2C06	II	#84974	20.36	0.4078	0.4722	0.4362	1.15792
	M3C04	II	#85359	86.19	0.3791	0.3097	0.409	0.816935
	M3E03	II	#85359	19.89	0.4045	0.4268	0.4198	1.05513
	M4A02	II	#84974	92.74	0.4194	0.4194	0.0488	1
	M6E10	II	#1028	10.38	0.3366	0.3933	0.0923	1.16845
	M7D5	II	#1028	35.35	0.2961	0.3471	0.0826	1.17224
	M2B6	III	#1011	23.7	0.3586	0.3515	0.1991	0.980201
	M3A01	III	#86559	120.1	0.251	0.2606	-0.062	1.03825
	M3A06	III	#86559	310.5	0.4511	0.1838	-0.047	0.407448
	M3A08	III	#86559	251.5	0.422	0.2486	-0.0217	0.5891
	M3B02	III	#86559	1061	0.3247	0.1015	0.0061	0.312596
	M3E04	III	#85359	2248	0.3003	0.0401	0.0262	0.133533
	M3E10	III	#86559	>10000	0.3506	0.17	0.0082	0.484883
	M4A05	III	#84974	42.52	0.4082	0.3998	0.0001	0.979422
	M2B05	III'	#84974	7.804	0.4473	0.5418	0.486	1.21127
	M2B06	III'	#84974	20.61	0.3889	0.4014	0.4356	1.03214
	M2C07	III'	#84974	61.61	0.418	0.4398	0.4541	1.05215
	M2D03	III'	#84974	38.24	0.4246	0.4659	0.5028	1.09727
	M2D11	III'	#84974	11.7	0.41	0.4359	0.4299	1.06317
	M3C11	III'	#85359	287.8	0.3165	0.0794	0.4326	0.250869
	M3D05	III'	#85359	237.5	0.3375	0.0831	0.5389	0.246222
	M3D10	III'	#85359	49.86	0.3798	0.3965	0.4731	1.04397
	M4A06	III'	#84974	156.2	0.3599	0.2809	0.449	0.780495
	M4A12	III'	#84974	74.39	0.3754	0.0773	0.4315	0.205914
	M4C02	III'	#85359	172.7	0.3351	0.3211	0.475	0.958221
	M1A04	IV	#1011	87.2	0.4531	0.5573	0.6179	1.22997
	M1C11	IV	#1028	443.6	0.3511	0.0597	0.5428	0.170037
	M2A11	IV	#84974	1575	0.2847	0.0658	0.293	0.23112
	M2B01	IV	#84974	768.2	0.3148	0.0607	0.4652	0.192821
	M2B12	IV	#84974	109.6	0.3775	0.4375	0.445	1.15894
	M2C05	IV	#84974	15.23	0.3985	0.4636	0.2644	1.16336
	M2D01	IV	#84974	2240	0.3301	0.0622	0.4926	0.188428
	M2D2	IV	#BSC2	29.6	0.3618	0.3513	0.4538	0.970978
	M3C05	IV	#85359	7.309	0.4069	0.4839	0.3099	1.18924
	M3C12	IV	#85359	1.001	0.3962	0.4559	0.4963	1.15068
	M3D09	IV	#85359	280	0.2724	0.2157	0.4106	0.79185
	M3D12	IV	#85359	14.46	0.4648	0.5163	0.496	1.1108
	M3F03	IV	#86559	71.66	0.3924	0.1066	0.563	0.271662
	M4B01	IV	#84974	37.14	0.4613	0.5106	0.5561	1.10687
	M4C03	IV	#85359	526.3	0.2628	0.0323	0.5061	0.122907
	M4C04	IV	#85359	47.97	0.3418	0.3026	0.4417	0.885313
	M4C08	IV	#85359	834.6	0.2224	0.0268	0.467	0.120504
	M2A02	IV'	#84974	351.7	0.2613	0.0795	-0.0402	0.304248
	M2A05	IV'	#84974	65.72	0.3779	0.4468	0.4493	1.18232
	M2A06	IV'	#84974	402	0.2371	0.052	-0.0352	0.219317
	M2B10	IV'	#84974	2280	0.2087	0.0278	-0.0646	0.133206
	M2D07	IV'	#84974	1066	0.3236	0.0757	0.0143	0.233931
	M2D10	IV'	#84974	758.6	0.3311	0.1294	0.0464	0.390818
	M2F01	IV'	#21083	>10000	0.3351	0.0736	-0.0326	0.219636
	M4B04	IV'	#84974	1971	0.1983	0.0232	-0.0362	0.116994
	M4B05	IV'	#84974	479.2	0.2806	0.0529	-0.0395	0.188525
	M4B11	IV'	#21083	237.9	0.2726	0.0489	0.4263	0.179384
	M4F8	IV'	#1028	2211	0.2708	0.0584	0.0408	0.215657
	M2A03	IV'	#84974	145.1	0.3692	0.1088	0.4771	0.294691
	M3A07	IV'	#86559	936	0.3241	0.0536	-0.022	0.165381
	M5F2	IV'	#1028	>10000	0.0652	0.0092	0.0162	0.141104
	M4B03	V	#84974	34.2	0.3242	0.1078	-0.061	0.332511
	M4B06	V	#84974	2.156	0.4008	0.3839	-0.0518	0.957834
	M2C08	V	#84974	329.3	0.415	0.1571	-0.0185	0.378554
	M3D04	V	#85359	200.2	0.4255	0.2359	0.0251	0.554407
	M1C7	V	#1028	8.3	0.3121	0.3593	0.0541	1.15123
	M2B11	V	#84974	8.835	0.3798	0.4977	-0.0289	1.31043
	M2C11	V	#84974	58.82	0.3488	0.3616	-0.03	1.0367
	M2D08	V	#84974	2400	0.4161	0.1823	-0.0414	0.438116
	M3C06	V	#85359	61.72	0.2082	0.1946	-0.0338	0.934678
	M4A10	V	#84974	30.11	0.3252	0.2298	-0.0388	0.706642
	M1A08	M2E04-like	#1011	719.5	0.3389	0.125	0.0512	0.36884
	M2B07	M2E04-like	#84974	426	0.3668	0.1363	0.0181	0.371592
	M2B09	M2E04-like	#84974	2010	0.3023	0.0092	-0.0435	0.0304333
	M2E04	M2E04-like	#21083	23.09	0.3912	0.1994	0.0702	0.509714
	M2E05	M2E04-like	#21083	20.09	0.4264	0.2284	0.0401	0.535647
	M2E06	M2E04-like	#21083	104.8	0.4169	0.1918	0.0123	0.460062
	M4A08	M2E04-like	#84974	135.8	0.2906	0.0728	0.0302	0.250516
	M2E11L	M2E04-like	#21083	625	0.3318	0.1621	0.0538	0.488547
	M1A11	Internal epitope	#1011	355.7	0.342	0.0515	0.0143	0.150585
	M2C10	Internal epitope	#84974	547.2	0.3819	0.0939	-0.0261	0.245876
	M2E01	Internal epitope	#21083	463.2	0.408	0.126	-0.016	0.308824
	M2E08	Internal epitope	#21083	625	0.3488	0.0781	-0.0233	0.223911
	M3A04	Internal epitope	#86559	1148	0.3733	0.0846	-0.0261	0.226627
	M3A12	Internal epitope	#86559	234	0.3096	0.0766	0.0469	0.247416
	M3C07	Internal epitope	#85359	>10000	0.291	0.0745	-0.0296	0.256014
	M3D03	Internal epitope	#85359	>10000	0.2419	0.0286	-0.054	0.118231
	M8C10	Internal epitope	#1028	370	0.333	0.1099	0.0733	0.33003
	M3A03	Uncharacterized	#86559	>10000	0.1815	0.0409	0.5677	0.225344
	M3A05	Uncharacterized	#86559	>10000	0.0787	0.0071	0.2286	0.090216
	M3A09	Uncharacterized	#86559	>10000	0.104	0.0151	0.1577	0.145192
	M3A11	Uncharacterized	#86559	>10000	0.0491	0.0247	0.4138	0.503055
	M3B04	Uncharacterized	#86559	>10000	0.1769	0.0297	0.446	0.167891
	M3B06	Uncharacterized	#86559	>10000	0.0542	0.0061	0.2927	0.112546
	M3B07	Uncharacterized	#86559	>10000	0.0691	0.0201	0.2915	0.290883
	M3B12	Uncharacterized	#86559	>10000	0.1569	0.0102	0.4172	0.0650096
	M3C01	Uncharacterized	#86559	>10000	0.0597	0.0251	0.3269	0.420436
	M3D06	Uncharacterized	#85359	>10000	0.1123	0.0331	0.6997	0.294746
	M3D08	Uncharacterized	#85359	>10000	0.0649	0.0113	0.3075	0.174114
	M3E02	Uncharacterized	#85359	>10000	0.008	-0.0033	0.1817	-0.4125
	M3E05	Uncharacterized	#86559	>10000	0.126	0.018	0.5092	0.142857
	M3E06	Uncharacterized	#86559	>10000	0.0556	0.0101	0.3289	0.181655
	M3E08	Uncharacterized	#86559	>10000	0.0728	0.0213	0.2771	0.292582
	M1A01	Uncharacterized	#1011	3405.5	0.3257	0.0585	0.0169	0.179613
	M1A12	Uncharacterized	#1011	1508.5	0.2941	0.0714	0.0462	0.242775
	M2B04	Uncharacterized	#84974	1002	0.3278	0.1247	0.0152	0.380415
	M2C01	Uncharacterized	#84974	>10000	0.107	0.0121	-0.0726	0.113084
	M2D02	Uncharacterized	#84974	10000	0.2164	0.0468	0.5406	0.216266
	M2D09	Uncharacterized	#84974	>10000	0.0397	0.011	0.5632	0.277078
	M2E07	Uncharacterized	#21083	2500	0.2164	0.0476	0.0137	0.219963
	M3E01	Uncharacterized	#85359	>10000	0.1777	0.0125	0.6248	0.0703433
	M3E09	Uncharacterized	#86559	>10000	0.2256	0.0948	-0.0506	0.420213
	M3F02	Uncharacterized	#86559	>10000	0.225	0.0284	0.5175	0.126222
	M4A11	Uncharacterized	#84974	>10000	0.209	0.0135	0.2736	0.0645933
	M4B02	Uncharacterized	#84974	>10000	0.0048	-0.0056	0.0312	-1.16667

## Sheet: Supplementary Figure 3
	Supplementary Figure 3a										Supplementary Figure 3b
	Total	#84974	#85359	#86559	#21083	#1028	#1011				Total	#84974	#85359	#86559	#21083	#1028	#1011
	9	13	11	13	12	22	11				34	35	11	27	12	27	34
	9	16	15	15	12	14	18				35	46	25	11	26	30	35
	9	9	17	20	12	18	18				20	36	5	29	21	27	20
	9	11	13	11	9	11	14				32	35	8	24	28	26	32
	10	15	15	12	23	20	11				19	13	16	16	20	31	19
	10	12	15	10	14	15	12				42	19	18	8	20	24	42
	10	18	16	13	19	15	12				45	27	25	16	9	10	45
	10	14	22	12	11	13					27	28	13	12	18	28
	10	14	16	13	14						30	19	15	23	26
	10	15	12	13							27	23	26	9
	11	20	18	14							26	35	22	9
	11	17	15	20							31	17	24	0
	11	10	15	17							24	13	18	11
	11	19	13	18							10	22	23	15
	11	12	18	15							28	24	32	24
	11	9	16	10							12	33	0	10
	11	17	9	16							26	29	17	0
	11	15	18	20							21	36	22	6
	11	15	15	14							28	29	0	22
	12	17	22	13							20	21	12	0
	12	14	17	24							20	10	20	15
	12	19	22	14							9	20	25	15
	12	14		18							18	35		0
	12	11									26	22
	12	15									35	28
	12	17									46	20
	12	13									36	16
	12	10									35	36
	12	14									13	25
	12	14									19	12
	12	16									27	28
	13	12									28	28
	13	20									19	17
	13	20									23	11
	13	20									35	47
	13	24									17	17
	13	13									13	36
	13	16									22	26
	13	13									24	24
	13	12									33	20
	13	10									29	16
	13	11									36	36
	13	15									29	13
	14										21
	14										10
	14										20
	14										35
	14										22
	14										28
	14										20
	14										16
	14										36
	14										25
	14										12
	14										28
	14										28
	15										17
	15										11
	15										47
	15										17
	15										36
	15										26
	15										24
	15										20
	15										16
	15										36
	15										13
	15										11
	15										25
	15										5
	15										8
	15										16
	16										18
	16										25
	16										13
	16										15
	16										26
	16										22
	16										24
	17										18
	17										23
	17										32
	17										0
	17										17
	17										22
	17										0
	18										12
	18										20
	18										25
	18										27
	18										11
	18										29
	18										24
	18										16
	18										8
	19										16
	19										12
	19										23
	20										9
	20										9
	20										0
	20										11
	20										15
	20										24
	20										10
	20										0
	22										6
	22										22
	22										0
	22										15
	23										15
	24										0
	24										29

[truncated: 4 more sheets: Supplementary Figure 4, Supplementary Figure 7, Supplementary Figure 9b, Supplementary Figure 12]
